# Supplementary material for: Effect of Online Home-Based Training on Functional Capacity and Strength in Two CKD Patients: A Case Study
Source: Healthcare (Basel). 2022 Mar 18;10(3):572. doi: 10.3390/healthcare10030572 (PMC8951501; doi:10.3390/healthcare10030572)
Supplement: Supplementary file 1 [file healthcare-10-00572-s001.zip]

Archive with 1 entries (1 files):
- healthcare-1603033-supplementary.pdf
